# Supplementary material for: Protein Fractions from Flaxseed: The Effect of Subsequent Extractions on Composition and Antioxidant Capacity
Source: Antioxidants (Basel). 2023 Mar 9;12(3):675. doi: 10.3390/antiox12030675 (PMC10045795; doi:10.3390/antiox12030675)
Supplement: Supplementary file 1 [file antioxidants-12-00675-s001.zip]

Archive with 1 entries (1 files):
- antioxidants-2156078-supplementary.pdf
